# Supplementary material for: Metabolomic and gene expression approaches reveal the developmental and environmental regulation of the secondary metabolism of yacón (Smallanthus sonchifolius, Asteraceae)
Source: Sci Rep. 2019 Sep 11;9:13178. doi: 10.1038/s41598-019-49246-2 (PMC6739394; doi:10.1038/s41598-019-49246-2)
Supplement: Supplementary file 2 — Table S1 [file 41598_2019_49246_MOESM2_ESM.xlsx]

## Sheet: Planilha1
Supporting Information
Table S1. Identified metabolites in leaves of Smallanthus sonchifolius analyzed by UHPLC-UV-HRMS.
	Rt (min)	Substance	Negative ionization	Negative MS/MS	Positive ionization	Positive MS/MS	Confidence levelᵃ
			pseudomolecular ion (m/z)		pseudomolecular ion (m/z)
1	1.26	turanose	[M - H]- 341.10880	341.10873, 179.05533, 89.02308bp	[M + Na]+ 365.10504	-	2
2	1.26	stachyose	[M - H]- 665.21417	383.11972, 221.06633, 179.05528, 161.04459bp, 101.02312	-	-	2
3	1.27	raffinose	[M - H]- 503.16156	221.06641, 179.05538bp, 101.02331, 89.02328	-	-	2
4	1.38	quinic acid*	[M - H]- 191.05533	191.05519, 85.02828	-	-	1
5	1.38	altraric acid*	[M - H]- 209.02991	209.02992, 191.01892, 133.01320, 85.02824bp	-	-	2
6	1.61	acetoxy glucuronic acid*	[M - H]- 235.04559	131.03387, 115.00256, 113.02327, 103.00249, 85.02824, 75.00745bp	-	-	2
7	4.24	monocaffeoylaltraric acid isomer*	[M - H]- 371.06192, [(M - H) - CAF]- 209.02968	209.02983bp, 191.01920, 133.01303, 85.02824	-	-	2
8	4.57	monocaffeoylaltraric acid isomer*	[M - H]- 371.06189, [(M - H) - CAF]- 209.02963	209.02986bp, 191.01913, 133.01315, 85.02824	-	-	2
9	5.37	monocaffeoylaltraric acid isomer*	[M - H]- 371.06186	209.02971bp, 191.01897, 133.01286, 85.02818	-	-	2
10	6.22	1-O-caffeoylquinic acid	[M - H]- 353.08774	191.05542bp, 179.03387	[M + H]+ 355.10239	-	2
11	6.68	5-O-caffeoylquinic acid	[M - H]- 353.08810	191.05544bp, 179.03423	[M + H]+ 355.10242	-	1
12	8.16	dicaffeoylaltraric acid isomer	[M - H]- 533.09418	371.06192, 209.02957bp, 191.01901	-	-	2
13	8.19	rutin	[M - H]- 609.14679	301.03534, 300.02771bp	[M + H]+ 611.16040, [(M + H) - rhamnose]+ 465.10248, [(M + H) - rhamnose - glucose]+ 303.04984bp	-	1
14	8.22	7-O-methoxy gossypetin 3-O-rutinoside*	[M - H]- 639.15717	330.03818bp, 315.01489, 287.01962	[M + Na]+ 663.15265, [M + H]+ 641.17102, [(M + H) - rhamnose]+ 495.11288, [(M + H) - rhamnose - glucose]+ 333.06033	-	2
15	8.56	quercetin-3-O-galactoside	[M - H]- 463.08841	301.03503, 300.02774bp, 271.02478	-	-	1
16	8.64	dicaffeoylaltraric acid isomer	[M - H]- 533.09387	371.06226, 209.02979bp, 191.01903, 85.02818	-	-	2
17	8.67	pentahydroxy-methoxyflavone glycoside*	[M - H]- 493.09854	-	[M + H]+ 495.11334	333.06027bp, 318.03699	2
18	9.09	quercetin-O-pentoside	[M - H]- 433.07773	301.03516, 300.02771bp, 271.02484	-	-	2
19	9.12	dicaffeoylaltraric acid isomer	[M - H]- 533.09418	371.06198, 209.02956bp, 191.01894	-	-	2
20	9.28	quercetin-O-pentoside	[M - H]- 433.07797	301.03537, 300.02768bp, 271.02487	-	-	2
21	9.38	3,4-di-O-caffeoylquinic acid	[M - H]- 515.11902	353.08786, 335.07745, 191.05548, 179.03421, 173.04469bp, 135.04407	-	-	1
22	9.41	dicaffeoylacetoxy glucuronic acid*	[M - H]- 559.10895	397.07745, 235.04562, 179.03410, 161.02345bp, 135.04408	-	-	2
23	9.6	dicaffeoylaltraric acid isomer	[M - H]- 533.09406	371.06189, 209.02953bp, 191.01889	-	-	2
24	9.86	3,5-di-O-caffeoylquinic acid	[M - H]- 515.11969	353.08795, 191.05539bp, 179.03419, 135.04413	[M + H]+ 517.13416	-	1
25	10.26	4,5-di-O-caffeoylquinic acid	[M - H]- 515.11964	353.08795, 191.05531, 179.03424, 173.04471bp	[M + H]+ 517.13416	-	1
26	10.93	tricaffeoylaltraric acid isomer	[M - H]- 695.12561	533.09387, 371.06213, 209.02965bp, 191.01903	-	-	2
27	11.17	tricaffeoylaltraric acid isomer	[M - H]- 695.12579	533.09503, 371.06235, 209.02988bp,191.01921	-	-	2
28	11.6	tricaffeoylaltraric acid isomer	[M - H]- 695.12598	533.09351, 371.06186, 209.02977bp,191.01898	-	-	2
29	13.11	tricaffeoylaltraric acid isomer	[M - H]- 695.12561	533.09442, 371.06198, 209.02977bp,191.01900	-	-	2
30	14.44	trihydroxy trimethoxyflavone*	[M - H]- 359.07709	344.05362bp, 329.03030, 314.00677, 301.03537, 286.01212	-	-	2
31	15.65	enhydrin	-	-	[M + H + ACN]+ 506.20157, [M + Na]+ 487.15689, [M + NH4]+ 482.20203, [M + H]+ 465.17508	405.15396, 349.12766, 289.10672bp, 229.08568	1
32	16	trihydroxy dimethoxyflavone	[M - H]- 329.06665	314.04337bp, 299.01978, 271.02463	-	-	2
33	16.16	polymatin A	-	-	[M + Na]+ 413.15704, [M + H]+ 391.17490	373.16428, 291.12247, 273.11194bp, 241.08568, 213.09085	2
34	17.22	fluctuadin	-	-	[M + H + ACN]+ 480.22302, [M + Na]+ 457.14697, [M + NH4]+ 452.19162, [M + H]+ 435.16513	375.14395bp, 289.10703, 257.08084, 229.08597	2
35	17.42	uvedalin	-	-	[M + H + ACN]+ 490.20709, [M + Na]+ 471.16260, [M + H]+ 449.18042	389.15930, 273.11215bp, 241.08583, 213.09096	1
36	17.56	8β-epoxyangeloyloxy-9α-ethoxy-14-oxo-acanthospermolide	-	-	[M + H + ACN]+ 450.24860, [M + Na]+ 427.17285, [M + NH4]+ 422.21719, [M + H]+ 405.19092	359.14874, 289.14331, 243.10162bp, 215.10672	2
37	18.2	uvedalin aldehyde	-	-	[M + Na]+ 441.15182, [M + NH4]+ 436.19650, [M + H]+ 419.16998	359.14874, 259.09647bp, 231.10149, 213.09094	2
38	18.8	(1Z,4E)-8β-angeloyloxy-germacra-1(10),4,11(13)-trien-6α,12-olide-14-oic acid	-	-	[M + H + ACN]+ 406.22223, [M + Na]+ 383.14636, [M + NH4]+ 378.19101, [M + H]+ 361.16437	261.11215, 243.10167bp, 215.10677	2
39	18.94	longipilin acetate	-	-	[M + H + ACN]+ 494.23825, [M + K]+ 487.13635, [M + Na]+ 471.16260, [M + NH4]+ 466.20728, [M + H]+ 449.18036	389.15952bp, 289.10687, 257.08066, 229.08586	1
40	19.15	polymatin B aldehyde	-	-	[M + H + ACN]+ 448.23279, [M + K]+ 441.13089, [M + Na]+ 425.15686, [M + NH4]+ 420.20151, [M + H]+ 403.17502	371.32666, 343.15384, 243.10156bp, 215.10663	2
41	20.53	smaditerpenic acid C	[M - H]- 349.23846	331.22824, 269.22809, 221.15411, 113.02325, 69.03327	-	-	2
42	22.17	polymatin B	-	-	[M + H + ACN]+ 478.24332, [M + K]+ 471.14151, [M + Na]+ 455.16763, [M + NH4]+ 450.21198, [M + H]+ 433.18585	373.16437, 291.12244, 273.11200bp, 241.08575, 213.09090	1
43	23.17	smaditerpenic acid E	[M - H]- 377.23328	59.01253bp	[M + Na]+ 401.22971	-	2
44	24.81	smaditerpenic acid F	[M - H]- 391.24905	59.01256bp	[M + Na]+ 415.24536	-	2
* New report for the species
CAF: caffeoyl moiety; bp: base peak; ACN: acetonitrile adduct.
ᵃ According to the Metabolomics Standard Initiative (Sumner et al., 2007)
